# Supplementary material for: Long-Term Tetrabromobisphenol A Exposure Induces Gut Microbiota Imbalance and Metabolic Disorders via the Peroxisome Proliferator-Activated Receptor Signaling Pathway in the Regenerated Gut of Apostichopus japonicus
Source: Biology (Basel). 2023 Oct 25;12(11):1365. doi: 10.3390/biology12111365 (PMC10669644; doi:10.3390/biology12111365)
Supplement: Supplementary file 1 [file biology-12-01365-s001.zip]

Archive with 1 entries (1 files):
- biology-2611766-supplementary.pdf
